# Supplementary material for: RanBP1 Couples Nuclear Export and Golgi Regulation through LKB1 to Promote Cortical Neuron Polarity
Source: Cell Rep. 2018 Sep 4;24(10):2529–2539.e4. doi: 10.1016/j.celrep.2018.07.107 (PMC6137820; doi:10.1016/j.celrep.2018.07.107)
Supplement: Table S1. Candidate Genes Identified in the Bolwig’s Organ, Related to Figure 1 [file mmc2.xlsx]

## Sheet: Sheet1
Table S1. Candidate genes identified in the Bolwig's organ.
Drosophila	Drosophila Gene Name	Rat	Human Homolog	Molecular Function
Gene ID		Homolog
CG1404	Ran	Ran	RAN	GTPase activity
CG1495	CaMKI	CamkI	CAMKI	Calcium/calmodulin-dependent protein kinase I
CG1747	SK1	Sphk2	SPHK1, SPHK2	Diacylglycerol kinase activity
CG1951	CG1951	Scyl2	SCYL2	protein kinase activity
CG2061	CG2061	Lancl3	LANCL3	G-protein coupled receptor activity
CG2849	RalA	RalA	RALA	GTPase activity
CG2855	Aph-1	Aph-1	APH-1	Endopeptidase activity
CG3129	Rab18	Rab18	RAB18	GTPase activity
CG3299	Vinculin	Vcl	VCL	actin binding
CG3339	CG3339	Dnah9	DNAH9	ATP binding
CG3571	KLHL18	Klhl18	KLHL18	actin binding
CG3923	Ebo	Xpo6	XPO6	RAN GTPase binding
CG3948	Coat Protein (coatomer) ζ	Copz1	COPZ1	transporter activity
CG4097	Proteasome β6 subunit	Psmb1	PSMB1	Endopeptidase activity
CG4166	non-stop	Usp22	USP22	ubiquitin-specific protease activity
CG4236	Chromatin assembly factor 1 subunit	Rbbp4	RBBP4	histone methyltransferase activity
CG4552	Rab-GTPase-TBC domain	Tbc1d23	TBC1D23	GTPase activator activity
CG4603	CG4603	Yod1	YOD1	ubiquitin-specific protease activity
CG4824	Bicaudal C	Bcc1	BCC1	mRNA binding
CG5055	bazooka	Pard3	PARD3	protein kinase C binding
CG5371	Ribonucleoside diphosphate reductase large subunit	Rrm1	RRM1	ATP binding
CG5444	TBP-associated factor 4	Taf4b	Taf4b, Taf4	TFIIA-class transcription factor binding
CG5528	Toll-9	Tlr-2	TLR-2	transmembrane signaling receptor activity
			TLR-10
CG6899	Protein tyrosine phosphatase 4E	Ptpro	PTPRB	protein tyrosine phosphatase activity
CG6937	CG6937	Nifk	NIFK	mRNA binding
CG6944	Lamin	Lmnb2	LMNA	Intermediate filament protein
CG7109	Microtubule star	Ppp2ca	PPP2CA	Phosphatase ser/threon
CG7177	WNK homolog	Wnk2, Wnk3, Wnk4	WNK1, WNK3	protein serine/threonine kinase activity
CG7207	Ceramide transporter	Col4a3bp	COL4A3BP	ceramide transporter
CG7262	Nucleoporin 93kD-2	Nup93	NUP93	Structural constituent of nuclear pore
CG7266	Ecdysone-induced protein 28/29kD	Msra	MSRA	peptide-methionine (S)-S-oxide reductase activity
CG7452	Syntaxin 17	Stx17	STX17	SNAP receptor activity, SNARE binding
CG7765	Kinesin heavy chain	Kif5b	KIF5B	plus-end-directed microtubule motor activity
CG7815	Ran-like	/	/	GTPase activity
CG7828	β-Amyloid precursor protein binding protein 1	Nae1	NAE1	ubiquitin activating enzyme activity
CG7962	CDP diglyceride synthetase	Cds1	CDS1	phosphatidate cytidylyltransferase activity
CG8008	CG8008	Slc46a1	/
CG8222	PDGF- and VEGF-receptor related	Flt1	FLT1	protein tyrosine kinase activity
		Flt4
CG8323	CG8323	Slc25a34	SLC25A34	Transmembrane reporter activity
CG8374	dalmatian	/	/	mitotic spindle organization
CG8418	Ras-related protein interacting with calmodulin	Rit2	RIT2	calmodulin binding
CG8509	CG8509	/	/	protein tyrosine phosphatase activator activity
CG8743	Transient receptor potential cation channel, mucolipin ortholog	Mcoln3	MCOLN3	calcium channel activity
CG8822	Protein phosphatase D6	/	/	protein serine/threonine phosphatase activity
CG8860	CG8860	Sec61g	SEC61G	protein transporter activity
CG8909	Lrp4	Lrp4	LRP4	LDL receptor related protein 4
CG9304	CG9304	Gpr180	GPR180	Intimal thickness related receptor
CG10327	TAR DNA-binding protein-43 homolog	Tardbp	TARDBP	mRNA binding
CG9539	Sec61α subunit	Sec61a1, Sec61a2	SEC61A2	protein transporter activity
CG10642	Kinesin-like protein at 64D	Kif3a	KIF3A	microtubule motor activity
CG10752	CG10752	/	/	BTB/Kelch-associated
CG10882	Secretory 24CD	Sec24c	SEC24C	Zinc ion binding
CG11228	hippo	Stk3	STK3	receptor signaling protein serine/threonine kinase activity
CG11451	Spc105-related	/	/	mitotic spindle organization; kinetochore assembly
CG11660	RIO kinase 1	Riok1	RIOK1	protein kinase activity; ATP binding; protein serine/threonine kinase activity
CG11621	Phosphotidylinositol 3 kinase 68D	Pik3c2a	PIK3C2A	phosphatidylinositol-4,5-bisphosphate 3-kinase activity
CG11906	CG11906	Zfp574	ZNF33A, ZNF142, ZNF574	Zinc finger, C2H2-type
CG12156	Rab39	Rab39a	RAB39B	GTPase activity
CG12227	SKP1-related F	Skp1	SKP1	ubiquitin-protein ligase activity
CG12234	Ranbp21	Xpo5	XPO5	Nuclear export signal receptor activity
CG13176	washout	Wash1	WASHC1	Alpha-tubulin binding
CG13387	Embargoed, CRM1	Xpo1	XPO1	Nuclear export signal receptor activity
CG14026	thickveins	Bmpr1b	BMPR1B	protein kinase activity
CG14435	CG14435	Zfnr1	ZNFR2	ubiquitin-protein ligase activity; zinc ion binding
CG15097	CG15097	Klhl17	KLHL17	actin binding
CG15415	Spindly	Spdl1	SPDL1	Protein phosphatase 1 binding
CG17686	DISCO Interacting Protein 1	Adarb1	ADARB1	Double stranded RNA binding
CG18492	TGF-β activated kinase 1	Map3k7	MAP3K7	Map kinase kinase kinase activity
CG30092	jitterbug	Flna	FLNA	Actin binding
CG31126	CG31126	Bola1	BOLA1	BolA protein
CG31421	Tak1-like 1	Map3k7	MAP3K7	ATP binding
CG32134	breathless	Fgfr2	FGFR1	Fibroblast growth factor activated receptor activity
CG32138	Formin-like	Fmnl2	FMNL1	Actin binding
CG32675	Transport and Golgi organization 5	/	/	Unknown
CG33106	multiple ankyrin repeats single KH domain	Ankrd1	ANKRD17	RNA binding
CG34058	pickpocket 11	Asic1	ASIC1	Sodium channel activity
CG34099	MAP kinase-specific phosphatase	Dusp19	DUSP19	MAP kinase tyrosine/serine/threonine phosphatase activity
CG34384	CG34384	Dgkd, Dgkh	DGKD, DGKH	diacylglycerol kinase activity
CG34412	Tousled-like kinase	Tlk2	TLK2	protein serine/threonine kinase activity
CG44128	Src oncogene at 42A	Frk	FRK	protein tyrosine kinase activity
CG42283	5PtaseI	Inpp5a	INPP5A	inositol trisphosphate phosphatase activity
CG44122	Piezo	Piezo2	PIEZO2	Cation channel activity
